# Supplementary material for: Deciphering the Broad Antimicrobial Activity of Melaleuca alternifolia Tea Tree Oil by Combining Experimental and Computational Investigations
Source: Int J Mol Sci. 2023 Aug 4;24(15):12432. doi: 10.3390/ijms241512432 (PMC10420022; doi:10.3390/ijms241512432)
Supplement: Supplementary file 1 [file ijms-24-12432-s001.zip]

Archive with 1 entries (1 files):
- ijms-2478714-supplementary.pdf
